# Supplementary material for: Evaluation of a New Bulk Packaging Container for the Ripening of Feta Cheese
Source: Foods. 2023 May 28;12(11):2176. doi: 10.3390/foods12112176 (PMC10252536; doi:10.3390/foods12112176)
Supplement: Supplementary file 1 [file foods-12-02176-s001.zip]

Archive with 1 entries (1 files):
- foods-2391914-supplementary.pdf
